# Supplementary material for: A Rapid Screening Method for the Detection of Additives in Electronics and Plastic Consumer Products Using AP-MALDI-qTOF-MS
Source: Toxics. 2023 Jan 23;11(2):108. doi: 10.3390/toxics11020108 (PMC9960555; doi:10.3390/toxics11020108)
Supplement: Supplementary file 1 [file toxics-11-00108-s001.zip]

Archive with 1 entries (1 files):
- toxics-2107605-supplementary.pdf
